# Supplementary material for: Metal-Free Electrochemical Dopamine Sensing Using a g-C3N4/Polymethyl Thymol Blue Nanohybrid
Source: Biosensors (Basel). 2026 Feb 17;16(2):124. doi: 10.3390/bios16020124 (PMC12937753; doi:10.3390/bios16020124)
Supplement: Supplementary file 1 [file biosensors-16-00124-s001.zip]

Archive with 1 entries (1 files):
- biosensors-4128716-supplementary.pdf
